# Supplementary material for: Phytochemical Profiling, Antioxidant and Antimicrobial Potentials of Ethanol and Ethyl Acetate Extracts of Chamaenerion latifolium L
Source: Pharmaceuticals (Basel). 2024 Jul 27;17(8):996. doi: 10.3390/ph17080996 (PMC11357188; doi:10.3390/ph17080996)
Supplement: Supplementary file 1 [file pharmaceuticals-17-00996-s001.zip]

Archive with 1 entries (1 files):
- pharmaceuticals-3101832-supplementary.pdf
